# Supplementary material for: Evolution of Chloroplast Transcript Processing in Plasmodium and Its Chromerid Algal Relatives
Source: PLoS Genet. 2014 Jan 16;10(1):e1004008. doi: 10.1371/journal.pgen.1004008 (PMC3894158; doi:10.1371/journal.pgen.1004008)
Supplement: Table S1 — Tabulated primers used. Panel 1 gives primers for oligo-d(A) RT-PCRs of chromerid chloroplast transcripts (including control reactions) and nested RT-PCRs to detect dicistronic polyuridylylated transcripts in Chromera velia, and Panel 2 gives primers used for circular RT-PCRs. Panel 3 gives primers for oligo-d(A) RT-PCRs of the Plasmodium falciparum apicoplast. (XLSX) [file pgen.1004008.s006.xlsx]

## Sheet: Chromerid oligo-dA RT-PCR
Gene	Chromera velia		Vitrella brassicaformis
oligo-d(A) RT-PCR	PCR forward primer	Gene-specific cDNA primer	PCR forward primer	Gene-specific cDNA primer
acsF	GGTTGGTGTCAGGATGAG	n/a	CATAAGCTGCTTGGTCTCC	n/a
atpA	TCCAGGTCGCGAAGC	n/a	n/a	n/a
atpB	n/a	n/a	CAGATGACTTGACGGACC	n/a
atpB-1	GTTGTTCGTCTTCAATACATAGC	CAAGCCTGAAGACCCTTG	n/a	n/a
atpB-2	AAAAGAGAAAGCGCAGATC	n/a	n/a	n/a
atpH	n/a	n/a	GGGTTGGCAAACAAAAGAG	n/a
atpH-1	AAGGAATTGTAGCAGCGTG	GAAAAAGCTGAGCACGC	n/a	n/a
atpH-2	GAAAGCAATCGAGCCTTG	n/a	n/a	n/a
atpI	TGTAATTTTACATTTCATGGAGAAAC	n/a	GGAATACGACGCAAAGG	n/a
ccsA	TGGAGATCCAGCACACTTC	n/a	TGTGCGCTGAACTTGC	n/a
ccsl	n/a	n/a	GCCAGGACAATCAAACC	n/a
chlB	n/a	n/a	ACATATTGCCAACACGACC	n/a
chlL	n/a	n/a	GAGGCTATGTGGTGGGAG	n/a
chlN	n/a	n/a	GAGGGTATGCGAAATAGGG	n/a
clpC	n/a	n/a	GACTGGAGCACGAGCAG	GGGCTGAGGTTTAATGCAC
clpC-1	CAAAATGCGATGAACGAC	CCATTTGAAAACCAAAACG	n/a	n/a
clpC-2	GGCGTATGGTCATGCAAC	n/a	n/a	n/a
clpC-3	CCACGGCCAGTACATCC	n/a	n/a	n/a
ORF115	CCTTTTGAACGTGGGG	n/a	n/a	n/a
ORF1173	CCGCACTTTAGCCTGACTC	n/a	n/a	n/a
ORF122	TTTGAGGCTCGGTTGG	n/a	n/a	n/a
ORF128	TGGTTGGGGTCTTCTACCC	n/a	n/a	n/a
ORF136	n/a	n/a	GGGGCATTTTCTGGC	n/a
ORF137	ORF	n/a	n/a	n/a
ORF147	ORF	n/a	n/a	n/a
ORF157	ORF	n/a	n/a	n/a
ORF175	GGACTTGGAGGAAGCATC	n/a	n/a	n/a
ORF201	TGGTTGGGGTCTTCTACC	n/a	n/a	n/a
ORF207	GGGGTGCTTACAGTTTCG	n/a	n/a	n/a
ORF230	ORF	n/a	n/a	n/a
ORF247	TCAGCAGGGCCCAAAG	n/a	n/a	n/a
ORF264 3' end	GCACTGGGACAACTCAAC	n/a	n/a	n/a
ORF264 5' end	GCTGCGAAAAGTCTAGCG	n/a	n/a	n/a
ORF3	n/a	n/a	GCTCCATTTGAAGCCC	n/a
ORF325	GGGTCAAAAAGCGAGGAC	n/a	n/a	n/a
ORF389	CTGCTAGACTGGTGCTACG	n/a	n/a	n/a
ORF391	CAAGGTTTCGTTGGGC	n/a	n/a	n/a
ORF634	GGAGCGTACGTTAAAGGG	n/a	n/a	n/a
ORF87	n/a	n/a	GGATGGGAGCAGACTGG	n/a
petA	CCCGGTAAGATCACCTG	n/a	n/a	n/a
petB	CGGCCCAGTTTTAGTCC	n/a	CACCGGTGTGATCATGTC	n/a
petD	CCTTCTCCGTTTAATTCCG	n/a	CCTTTCGCGACTCCAC	n/a
petG	AACGAACCTCTTTTGTTTGG	n/a	GGCATGTCTAGCGTTTCG	n/a
petN	n/a	n/a	TGTGCGCTGAACTTGC	n/a
psaA	n/a	n/a	GGAGTCTTGTACGCTCGC	n/a
psaA-1	CAACGTAGTGGCTTGGTC	n/a	n/a	n/a
psaA-2	CGCCCAAGCGTAAGTAATC	n/a	n/a	n/a
psaB	GGGTCGCGGTTTATGC	n/a	n/a	n/a
psaC	GTGTTCGGGCTTGTCC	n/a	TTTACGACACCTGCATCG	n/a
psaD	n/a	n/a	GAGGACAGGGGGTGAAG	n/a
psbA	ATGGAATTCGTGAGCCAG	CAACTACCGGTCAAATTGC	CCGTCTAGGTATGCGTCC	GGCATACAGCAAGGAAG
psbB	GCTTCCATGTGGTACGG	n/a	TCTTTGCGGCCTTCG	n/a
psbC	TATGGACCGACGGGG	n/a	n/a	n/a
psbD	CGTTGGCTTCATTTCTTTATG	n/a	CGTTGGCTTCATTTCTTTATG	n/a
psbE	CTGGAGGATCTACTGGCG	n/a	n/a	n/a
psbH	GGGGACCCTACACCTGTAAC	n/a	GAGCACGCGTCTAACG	n/a
psbJ	GCGTTCCTCTTTGATTTG	n/a	CGCGTGCCTTTATGG	n/a
psbK	TCTCCAAGCTTCCTCTTG	n/a	TGTGCGCTGAACTTGC	n/a
psbN	GTTGGTCGGCTCGATTAG	n/a	TCGTCGCTTCAATGCC	n/a
psbT	TGTACGTTACTTTTCGGGAC	n/a	CGCGTGCCTTTATGG	n/a
psbV	CCGATTCAATCCGAACTG	n/a	CGAAGACCAACCAAAACG	n/a
rpl11	CCCATCTCCACCCGTC	n/a	n/a	n/a
rpl14	AGCGGGGCGTTAAGG	n/a	n/a	n/a
rpl16	ACAGGCTCCCGAAAGAC	n/a	n/a	n/a
rpl2	TGGTGGTGCTGTGTTTG	n/a	TTAGCTACAGCTCGCGG	n/a
rpl20	CGCGTTCCACTGAGTTTAC	n/a	n/a	n/a
rpl3	GGCTTTTTAGGTGTGGTCG	n/a	CCCGTCTGGACACCTTC	n/a
rpl31	CGTATTTTGTGACGGGAC	n/a	n/a	n/a
rpl36	GCGATGCCACTCCAC	n/a	n/a	n/a
rpl4	CATTCTCCGGGGTCG	n/a	n/a	n/a
rpl5	GCTGCAACAAATTACCGG	n/a	n/a	n/a
rpl6	CAGCTTGAGTGAGCCGAC	n/a	n/a	n/a
rpoA	GTTACAAAGCTCTGGTCCC	n/a	n/a	n/a
rpoB	GACGGAACCTCTCCAGAC	n/a	n/a	n/a
rpoC1	TTGCCAGTGTTACCTCCTG	n/a	GATTTTGATGGCGACCAG	n/a
rpoC2	GTGCGTGTACTTGATCCG	n/a	n/a	n/a
rps11	TGATCAAACCTGCCCAAC	GTCTAAAGGCAGGATACGC	CCCGTTTCGGAAAAAC	CATTGTGCGGAGCTAAAGTC
rps12	CCCCTGCTTTACGTGG	n/a	n/a	n/a
rps13	ATTTAGTCGTTGACGTGGG	n/a	n/a	n/a
rps14	CAAAAATCTCTAGAGCGAATAAAG	n/a	GCGCGTGACACATTTAAC	n/a
rps16	n/a	n/a	CGAACCTATTCTCCAGCC	n/a
rps17	AGCTATTTTTCGGGCTTTG	n/a	TTGTGACCAGTGTGTCAATG	n/a
rps18	CGCAAAGAAAGGTTCCTG	n/a	CCGCGCTTTAGCTTTAGAG	n/a
rps19	CATCTTCAACCGCGTAATG	n/a	AACTCTAGCGCACCTGC	n/a
rps2	TGCCGTTATTCGTGC	n/a	ACCGGGTGTTTCTCTGG	n/a
rps3	GAAACCTACGACCGCTC	n/a	n/a	n/a
rps4	GCGAAAGACCAACGATG	n/a	GCTCTTCTCTGTGAGTTGGC	n/a
rps7	TCCCTGTTCCACGAGC	n/a	n/a	n/a
rps8	AAGCGATGTTCTGAGCG	n/a	n/a	n/a
rrl	CAGTCGCCTCCTAAAAGG	n/a	n/a	n/a
rrs	TAGATGTTGGACGCACG	GGTTTGACGTGGACGAG	GCGTCTGTAGGTGGTTTG	GTGTACAAGGCTCGGGAAC
secA	GCAGGTCGTAAAGCAAGTG	CGTGTAAAAGCGTTTGTGG	CTGCACGTGTGGATCAG	AGTCCAGACACAGCGACAC
secY	GCTTCATTTGCGGAAATAC	n/a	n/a	n/a
sufB	n/a	n/a	GGATGTGCGTAGGATCAC	n/a
tatC	GCAGGGCATTAAATTCTTG	n/a	n/a	n/a
tufA	CCTTTTGTGTCCGGGTC	n/a	n/a	n/a
ycf3	GGGCAGCATGGCAAG	n/a	GGCTCTTACTTGGAGGCG	n/a
ycf4	n/a	n/a	CGTGGTTCTCGTGAGTGG	n/a
RT-PCRs for dicistronic transcripts	PCR forward primer	PCR reverse primer
trans-spliced atpB	GTTGTTCGTCTTCAATACATAGC	TGCGGTACGGGGTTAC
atpB(2) 5' end	CCCCTCCGTCTCCCAG	TGCGGTACGGGGTTAC
atpH(1)-psbA	GAAAGCAATCGAGCCTTG	CAACTGGTGCAGAGAAAGC
ORF207-atpB(2)	TCAGCAGGGCCCAAAG	TGCGGTACGGGGTTAC
petG-petB	AACGAACCTCTTTTGTTTGG	ACTGGGCCGATGAAGG
rps14-atpI	CAAAAATCTCTAGAGCGAATAAAG	CTCCAAATAAAAGCTTCACCC
petB-psbH	GACAGGAGCAGCAATGAC	AGTTACAGGTGTAGGGTCCC
Control RT-PCRs	PCR forward primer	Gene-specific cDNA primer
Chromera Hsp90	CCGGTGAGGACTTGATCT	CTCCATGGTCTTCTTGCTC
Phaeodactylum psbA	GCGGTTTTTGTGGTTGGATTAC	TAAAGCACGAGAGTTGTTAAATGAAG
Amphidinium psbA	CTTCTAACGCAATCGGTGTCC	GATACCAATTACAGGCCAAGC
Oligo-d(A)	GGGACTAGTCTCGAGAAAAAAAAAAAAAAAAAA

## Sheet: Chromera circular RT-PCR
Transcript	cDNA primer	PCR reverse primer	PCR forward primer
atpB(2)	CACCAAGTGCTACCCTCAT	TGCGGTACGGGGTTAC	AAAAGAGAAAGCGCAGATC
atpH(2)	TCCTTGTTCTTGGTGCG	TCCTTCCAGTTGACGGC	TCTGGTATCTCCAACTTATTTGG
atpH(2)-psbA	TCCTTGTTCTTGGTGCG	TCCTTCCAGTTGACGGC	GTAACGCGCACAATTTCC
atpI	TGCGGTAGCAGCTGTTAAG	GTTTCTCCATGAAATGTAAAATTAC	GCGGATGAGTTGACAGG
petB	ACTGGGCCGATGAAGG	TATTTAAGCCTATTCTTTTGTTTAACC	GTCATTGCCCTGTTAGCAC
petB-psbH	ACTGGGCCGATGAAGG	TATTTAAGCCTATTCTTTTGTTTAACC	TTATCACTGTCGACTGAGCC
psbA	CCAGCCATGTGGAAAGG	GCGGCTACAAAAGCAGC	GTAACGCGCACAATTTCC
psbH	CCTTGAAAAAAATCACTAAACG	CAGCATCGTTGGTACTCC	TTATCACTGTCGACTGAGCC
rps14	CACGCGAATAGTTTGAACC	CCTCATGAAGGTTGTATTGC	AAAACTTACCGGGTTTTCG
rps14-atpI	CACGCGAATAGTTTGAACC	CCTCATGAAGGTTGTATTGC	GCGGATGAGTTGACAGG
rps18-A	TGCCCCGACAGTGTC	CCAACTCGTCTAATGCAGC	CCAAGCTTTGAAAACGC
rps18-B	TGCCCCGACAGTGTC	CCAACTCGTCTAATGCAGC	CCGTCGTAAATATGAAGAACG

## Sheet: Plasmodium
Gene	Plasmodium falciparum
oligo-d(A) RT-PCR	PCR forward primer	Gene-specific cDNA primer
clpC	ACAGAAATATGGGTATTAAATGA
rpl2	CTATTTATAATAAAGGAGGTGGA
rpl4	GAGTACAAAAAGGGCTAGG
rpl6	AGTATCAGTTAATTTTAAATATAATTGGTA
rpl14	ATGGTGATATAGTTATAGGAG
rpl16	CTAGAATGGGATCAGGAAA
rpl36	ATATGTAATAAATGTAAATTAATAAAACGTT
rpoB	GTAGGTTATGGTTCTTATTTAGGATATGAATA	GTAATAGACATGGACATAAAGGTATTATATCTT
rpoC1	CCAATTTTAAATGGTTTATTTTGT	TAACAGATCTACCGGAAAAA
rpoD	TACAGCTTTAAAAACAGCAG	CCATTTGAGTACTAGGTTCA
rps2	TGGAATGTATTATTATTAAATTATAA
rps3	ATGGTATTATATCTTTAAGTACA
rps4	ATGATAAAATTTTTAAAACCTAAAATAAAAAT
rps5	AAGAAAGTTTAATAATTATTTGTATAAAATT
rps7	TAAAGAGGGTGAATTATATAAGATAA
rps8	AGGTTTATTAATTTTATATTCTTCAA
rps11	ATATCATGTGGTTGTTTTAAATAT
rps12	AACCAAATTCAGCTTTAAGAA
rps17	GATAGTTTGTATATCTTTTTATAAG
rps19	ATGGATATAAATTTATACCTATTT
sufB	GTGGTTTAAGTATTTCAGAGTCTA	CCACCATTACCTAAAATAATCTAATCTA
tufA	ATATTGATTCAGCTCCAGAAGAA
ORF51	GAAATATAATAAAAATGTAATTAATAC
ORF78	TGTCAAAAATCAGATTTGAACTGA
ORF79	ATTCAAAATCAAATAAAACGAAA
ORF91	ATATCAGTAATATTAAAATTAGTTTATATAGAT
ORF101	TTACAAATATTTAATTTTAAAGGTA
ORF105	CCCATTTTCTCTTTTATATTTT
ORF129	ATAAAGGTTCGAATCCTTTAGGAC
Oligo-d(A)	GGGACTAGTCTCGAGAAAAAAAAAAAAAAAAAA
