# Supplementary material for: Evolution of Chloroplast Transcript Processing in Plasmodium and Its Chromerid Algal Relatives
Source: PLoS Genet. 2014 Jan 16;10(1):e1004008. doi: 10.1371/journal.pgen.1004008 (PMC3894158; doi:10.1371/journal.pgen.1004008)
Supplement: Table S2 — Tabulated results for oligo-d(A) RT-PCRs against Chromera velia and Vitrella brassicaformis chloroplast transcripts. This table shows the result of every diagnostic oligo-d(A) RT-PCR reaction performed for chromerid chloroplast genes in this study. Each studied gene is listed either as having a direct function in photosynthetic electron transfer (PS), as having a defined function that is not directly associated with photosynthesis (NON-PS), or as being an ORF with no defined function (ORF). The results of oligo-d(A) RT-PCRs are given as follows: (Y), a poly(U) site is associated with a given gene, as confirmed by direct sequencing of the oligo-d(A) RT-PCR product; (−), there is no poly(U) site associated with the given gene, as confirmed by negative oligo-d(A) primed RT-PCR results through two successive rounds of PCR amplification; (n/a), the gene is absent from the given chloroplast genome. The positions of each poly(U) site on the NCBI accessions for each chromerid chloroplast genome sequence are given. Genes that are asterisked were found to have multiple alternative associated poly(U) sites either from the presence of multiple bands on oligo-d(A) RT-PCR gels, or through cloning and sequencing of individual RT-PCR products; here, the most extreme positions and values identified are given. The total frequency of polyuridylylated photosynthesis and non-photosynthesis genes, the mean 3′ UTR length, and the mean poly(U) tail length for each species are given at the bottom. In genes where multiple potential poly(U) sites were identified, the averages of the most extreme values observed were used for calculations of total species mean values. (XLSX) [file pgen.1004008.s007.xlsx]

## Sheet: Distribution
Gene	Gene Function	Chromera velia					Vitrella brassicaformis
		poly(U) site	Position	3' UTR length	Tail length	Notes	poly(U) site	Position	3' UTR length	Tail length	Notes
acsF	NON-PS	Y	16035	145	20	Extends 137nt into 5' end of ORF391	-
atpA	PS	-					n/a
atpB	PS	n/a					Y	56117	263	19	PolyU site adjacent to 5' end of tRNY-GUA
atpB-1	PS	Y	60211 to 60151	15 to 75	18 to 22	Retrieved as part of dicistronic polyuridylylated psbN-atpB(1) transcript	n/a
atpB-2*	PS	Y	4221 to 3844	60 to 437	23 to 44		n/a
atpH	PS	n/a					Y	4167	20	18
atpH-1	PS	Y	63237	116	74	PolyU site adjacent to 5' end of tRNK-UUU	n/a
atpH-2	PS	-					n/a
atpI*	PS	Y	79345 to 79329	146 to 162	15 to 18	Extends 18 to 30nt into 5' end of rpl11	-				Oligo-d(A) RT-PCR retrieves dicistronic atpI-atpH transcript
ccsA	NON-PS	Y	41844	141	19	PolyU site 6nt upstream of tRNP-UGG	-				Oligo-d(A) RT-PCR retrieves dicistronic ccsA-psbK transcript that extends in antisense through petN region
ccsl	NON-PS	n/a					Y	70072	5	16	PolyU site adjacent to 5' end of tRNN-GUU
chlB	NON-PS	n/a					-
chlL	NON-PS	n/a					-
chlN	NON-PS	n/a					Y	59033	16	17	PolyU site adjacent to 5' end of tRNV-UAC
clpC	NON-PS	n/a					-
clpC-1	NON-PS	-	23199 to 23004	297 to 492	19 to 27		n/a
clpC-2	NON-PS	-					n/a
clpC-3	NON-PS	Y	59328	43	16		n/a
ORF115		-					n/a
ORF1173	ORF	-					n/a
ORF122	ORF	-					n/a
ORF135	ORF	-					n/a
ORF136	ORF	n/a					-
ORF137	ORF	-					n/a
ORF147	ORF	-					n/a
ORF157	ORF	-					n/a
ORF175	ORF	-					n/a
ORF201	ORF	Y	24184 to 24144	67 to 107	17 to 36	Extends 41nt into clpC	n/a
ORF230	ORF	-					n/a
ORF247	ORF	-					n/a
ORF264	ORF	Y	939 to 708	-50 to 181	20	Generated using primer against 3' end of gene	n/a
ORF3	ORF	n/a					Y	51809	36	16
ORF325	ORF	-					n/a
ORF389	ORF	-					n/a
ORF391	ORF	Y	14642	350	17	Extends 296nt into 5' end of ORF157	n/a
ORF634	ORF	-					n/a
ORF87	ORF	n/a					-
petA	PS	-					n/a
petB	PS	Y	114497	197	33	Extends 27nt into 5' end of psbH	Y	69792	21	17
petD*	PS	Y	8748 to 8657	86 to 177	14 to 40		Y	16329	30	18 to 23	PolyU site adjacent to 5' end of tRNG-UCC
petG*	PS	Y	113365 to 113391	301 to 327	20 to 46		Y	1472 to 1716	33 to 277	16 to 19	3' UTR extends over antisense region containing psbN
petN	PS	n/a					-				Antisense region retrieved as part of dicistronic ccsA-psbK transcript
psaA	PS	n/a					Y	33442	86	15
psaA-1	PS	Y	11014	226	19		n/a
psaA-2	PS	Y	17601	56	19		n/a
psaB	PS	Y	19263	158	15		n/a
psaC*	PS	Y	111508 to 111278	116 to 346	18 to 26		Y	23960	50	18
psaD	PS	n/a					Y	50755	14	18	PolyU site adjacent to 5' end of trnL-CAA
psbA*	PS	Y	1835 to 1775	11 to 71	27		Y	54377	17	13 to 18
psbB	PS	Y	12079	94	20	Extends 69nt into 5' end of psaA-1	-
psbC	PS	Y	28637 to 28325	99 to 411	13 to 18	Extends up to 274nt into 5' end of clpC-2	n/a
psbD	PS	Y	30391	93	20		Y	68975	18	18
psbE	PS	Y	18973 to 19183	89 to 299	33 to 45	Extends 185nt into 5' end of psaA-2	Y	1054	72	16	Retrieved as part of dicistronic ycf4-psbE transcript
psbH*	PS	Y	114801 to 115307	76 to 580	28 to 36	Extends 10nt into 5' end of atpA	Y	2021	92	15
psbJ	PS	Y	50012	136	20		-				Oligo-d(A) RT-PCR retrieves dicistronic psbJ-psbT transcript
psbK	PS	Y	40331	176	18	Extends 127nt into 5' end of psbV; oligo-d(A) RT-PCR additionally retrieves dicistronic polyuridylylated psbK-psbV transcript as higher molecular weight band	Y	26142	27	20	PolyU site adjacent to 5' end of tRNW-CCA
psbN	PS	Y	60708	110	34	Additionally retrieves dicistronic polyuridylylated psbN-atpB(1) transcript	n/a				Antisense region retrieved as part of petG transcript
psbT	PS	Y	111010	115	43	Extends 22nt into 5' end of psaC	Y	58214	32	20	PolyU site adjacent to 5' end of tRNM
psbV	PS	Y	39848 to 39703	128 to 275	20 to 36	Extends 8nt into 5' end of rpl4	-				Retrieved as part of tetracistronic rps14-psbV-ccsA-psbK transcript containing antisense petN region
rpl11	NON-PS	Y	78896	53	15	Extends 11nt into 5' end of rpoB	n/a
rpl14	NON-PS	-					n/a
rpl16	NON-PS	-					n/a
rpl2	NON-PS	Y	33627	131	18	Extends 53nt into 5' end of ORF634	n/a
rpl20	NON-PS	-					Y	15260	75	15
rpl3	NON-PS	Y	50635	67	14		Y	50932	150	18	3' UTR extends over antisense region containing trnF-GAA
rpl31	NON-PS	-					n/a
rpl36	NON-PS	-					n/a
rpl4	NON-PS	Y	38618	84	18	Extends 15nt into 5' end of ORF1173	n/a
rpl5	NON-PS	Y	104101	84	21	Extends 25nt into 5' end of rps8	n/a
rpl6	NON-PS	Y	105991	37	27	Extends 4nt into 5' end of secY	n/a
rpoA	NON-PS	Y	66393	14	38	Extends 9nt into 5' end of ORF115	n/a
rpoB	NON-PS	-					n/a
rpoC1	NON-PS	-					-
rpoC2	NON-PS	Y	98624	83	17	Extends 73nt into 5' end of rps3	n/a
rps11	NON-PS	-					-
rps12	NON-PS	Y	65528	84	26		n/a
rps13	NON-PS	Y	53120	72	27	Extends 42nt into 5' end of ORF135	n/a
rps14	NON-PS	-					-				Oligo-d(A) RT-PCR retrieves tetracistronic rps14-psbV-ccsA-psbK transcript containing antisense petN region
rps16	NON-PS	n/a					Y	15881	28	17	PolyU site adjacent to 5' end of tRNS-UGA
rps17	NON-PS	-					-
rps18	NON-PS	Y	69146	372	18	Extends 13nt into 5' end of rps11	Y	52180	42	20	Extends 24nt into 5' end of ORF3
rps19	NON-PS	Y	34558	189	18	Retreived as part of dicistronic polyuridylylated ORF1173-rps19 transcript; extends 72nt into 5' end of rpl2	-
rps2	NON-PS	-					-
rps3	NON-PS	-					n/a
rps4	NON-PS	-					Y	25566	27	17	Poly(U) site adjacent to 5' end of trnH-GUG
rps7	NON-PS	-					n/a
rps8	NON-PS	-					n/a
rrl	NON-PS	Y	45600	2	20		n/a
rrs	NON-PS	-					-
secA	NON-PS	-					Y	73687	7	16	Poly(U) site adjacent to 5' end of trnN-GUU
secY	NON-PS	-					n/a
sufB	NON-PS	n/a	n/a	n/a	n/a		-
tatC	NON-PS	-					n/a
tufA	NON-PS	-					n/a
ycf3	NON-PS	-					-
ycf4	NON-PS	n/a					Y	572	27	17	Oligo-d(A) RT-PCR additionally retrieves dicistronic ycf4-psbE transcript
Mean				144.464	24.4884				54.5833	17.3542
Total polyU	PS	4		162.679	27.4375		2		60.1667	17.375
	NON-PS	6					4
Total non-polyU	PS	10					1
	NON-PS	4					6
chisquared							0.0189405
								0
