# Supplementary material for: Evolution of Chloroplast Transcript Processing in Plasmodium and Its Chromerid Algal Relatives
Source: PLoS Genet. 2014 Jan 16;10(1):e1004008. doi: 10.1371/journal.pgen.1004008 (PMC3894158; doi:10.1371/journal.pgen.1004008)
Supplement: Table S3 — Bioinformatic analysis of the distribution of poly(U) sites in Chromera velia. Panel 1 tabulates the polyuridylylation state, predicted function, and location of each gene within operons, and the presence of predicted bacterial promoters in the C. velia chloroplast genome. Operons are defined from the genomic sequence [11], and promoter sites are predicted via a Neural Network prediction server [42]. The chi-squared association values against poly(U) sites for each value are shown at the bottom, calculated both against the genome as a whole, and against genes of recognisable predicted function only. Panel 2 gives an exemplar list of bacterial-type promoters obtained by screening the first 50 kbp of the C. velia genome, with a threshold probability of 0.8. Panel 3 tabulates the polyuridylylation state of each gene against the mean read coverage obtained by Janouškovec et al. [32], in absolute terms, logarithmic terms, and ranked terms. The mean transcript abundance for genes that possess poly(U) sites versus genes that do not is shown below, calculating against the genome as a whole, and against each functional category of genes (photosynthesis genes, non-photosynthesis genes, and unannotated ORFs). In each case tested, genes that possess poly(U) sites are more abundant represented in the C. velia chloroplast transcript pool than genes that lack poly(U) sites. (XLSX) [file pgen.1004008.s008.xlsx]

## Sheet: Poly(U) sites
Gene	Poly(U)	Photosynthesis	Operon Start	Operon End	Bacterial Promoter
clpC-2	N	N	N	N	Y
clpC-3	N	N	Y	N	N
rpl14	N	N	N	N	Y
rpl16	N	N	N	N	N
rpl31	N	N	N	N	N
rpl36	N	N	N	N	N
rpoB	N	N	N	N	N
rpoC1	N	N	N	N	Y
rps2	N	N	Y	N	Y
rps3	N	N	N	N	N
rps4	N	N	Y	N	Y
rps7	N	N	N	N	Y
rps8	N	N	N	N	N
rps11	N	N	N	N	Y
rps14	N	N	N	N	Y
rps17	N	N	N	N	Y
rrf	N	N	N	N	N
rrs	N	N	N	Y	N
secA	N	N	Y	N	Y
tatC	N	N	N	N	Y
tufA	N	N	N	N	Y
ycf3	N	N	N	Y	N
atpA	N	Y	N	N	N
atpB-1	N	Y	N	Y	Y
atpH-2	N	Y	N	N	N
petA	N	Y	Y	N	Y
orf115	N	N	N	N	N
orf135	N	N	N	N	N
orf137	N	N	N	N	N
orf147	N	N	N	N	N
orf175	N	N	N	N	N
orf230	N	N	N	N	Y
orf325	N	N	N	N	N
orf389	N	N	N	N	N
orf391	N	N	N	N	N
orf634	N	N	N	N	N
orf1173	N	N	N	N	Y
acsF	Y	N	N	N	Y
ccsA	Y	N	Y	N	N
clpC-1	Y	N	N	N	Y
rpl2	Y	N	N	N	N
rpl3	Y	N	N	N	Y
rpl4	Y	N	N	N	Y
rpl5	Y	N	N	N	Y
rpl6	Y	N	N	N	Y
rpl11	Y	N	N	N	Y
rpoA	Y	N	N	N	N
rpoC2	Y	N	N	N	Y
rps12	Y	N	N	N	Y
rps13	Y	N	N	N	Y
rps18	Y	N	N	N	Y
rps19	Y	N	N	N	N
rrl	Y	N	Y	N	Y
secY	Y	N	N	N	N
atpB-2	Y	Y	N	N	N
atpH-1	Y	Y	N	Y	N
atpI	Y	Y	N	N	N
petB	Y	Y	N	N	Y
petD	Y	Y	N	Y	Y
petG	Y	Y	N	N	Y
psaA-1	Y	Y	N	N	Y
psaA-2	Y	Y	N	N	N
psaB	Y	Y	N	N	Y
psaC	Y	Y	N	N	Y
psbA	Y	Y	N	N	N
psbB	Y	Y	N	N	N
psbC	Y	Y	N	N	Y
psbD	Y	Y	N	N	Y
psbE	Y	Y	N	N	Y
psbH	Y	Y	N	N	Y
psbJ	Y	Y	N	Y	Y
psbK	Y	Y	Y	N	Y
psbN	Y	Y	N	N	Y
psbT	Y	Y	N	N	Y
psbV	Y	Y	N	N	N
orf157	Y	N	N	N	N
orf201	Y	N	N	N	Y
orf264	Y	N	N	Y	Y
pU-Y		21	3	4	28
pU-N		20	38	37	13
npU-Y		4	5	3	16
npU-N		33	32	34	21
Total Y	38	25	8	7	44
Total N	37	53	70	71	34
Total pU	38	41	41	41	41
Total npU	37	37	37	37	37
Total all	75	78	78	78	78
exp pU-Y		13.141	4.20513	3.67949	23.1282
exp pU-N		27.859	36.7949	37.3205	17.8718
exp npU-Y		11.859	3.79487	3.32051	20.8718
exp npU-N		25.141	33.2051	33.6795	16.1282
chi pU-Y		4.70005	0.345372	0.0279192	1.02621
chi pU-N		2.217	0.0394711	0.0027526	1.32804
chi npU-Y		5.20816	0.38271	0.0309375	1.13715
chi npU-N		2.45668	0.0437382	0.00305018	1.47161
chistat	all	14.5819	0.811291	0.0646595	4.963
chiP		0.000134197	0.367739	0.799277	0.0258952
pU-Y		21	3	3	26
pU-N		17	35	35	12
npU-Y		4	5	3	14
npU-N		22	21	23	12
Total Y	41	25	8	6	40
Total N	14	39	56	58	24
Total pU	41	38	38	38	38
Total npU	14	26	26	26	26
Total all	55	64	64	64	64
exp pU-Y		14.8438	4.75	3.5625	23.75
exp pU-N		23.1562	33.25	34.4375	14.25
exp npU-Y		10.1562	3.25	2.4375	16.25
exp npU-N		15.8438	22.75	23.5625	9.75
chi pU-Y		2.55322	0.644737	0.0888158	0.213158
chi pU-N		1.63668	0.0921053	0.00918784	0.355263
chi npU-Y		3.73163	0.942308	0.129808	0.311538
chi npU-N		2.39207	0.134615	0.0134284	0.519231
chistat	minus ORFs	10.3136	1.81377	0.24124	1.39919
chiP		0.00132052	0.178057	0.623312	0.236859

## Sheet: Bacterial Promoters
								Gene	Start	End	Strand
GTTCTTGAGCTTTAACATTGTAAGCAGTTTAAAACCTTAACATCTAAAAG								orf264	1731	1686	-
AGCAGTTGCAAAAAGTTCCGTTTTATTCGTACGTTGTAAGTAAAATATAA								trnK-UUU	3897	3852	-
AGGGTTTTAATAGTGTAAAAAATGTCATTAAAAATTTGTTACTCTGAAAA								trnK-UUU	3946	3901	-
AAATTTAACTAGGTCAAAAAGCGAAGGGTTTTAATAGTGTAAAAAATGTC								trnK-UUU	3970	3925	-
CAGTTGGATTTTACTTCAGTCATTCAATAGATAGTAAGCACAAAACTGCG								trnK-UUU	4034	3989	-
GCTTGTATTCTTATGCACTCGTTTCATTTGATCATTTAGTTTAATGGACC								trnK-UUU	4131	4086	-
GGTTCTCATGAATAACGTTTTTGTTCGGGTTTTATATCAGGGGTATTTAT								trnK-UUU	4260	4215	-
TTTGGTGGGAGAACTTTAGCCGTCTAGGCCAAAATGGGTACCTCATCTTC								orf230	6625	6580	-
AAGCTGATACAAAGTGGTCAACAGAATAATAGTTTGGTGGGAGAACTTTA								orf230	6657	6612	-
AGGCATTTTAACGTTTTTTTATACCAAAGTATAAATGAAGTTCTTTTAAG								tatC	7551	7506	-
AGGTGTGATTTCAATTAAATAAGGCATTTTAACGTTTTTTTATACCAAAG								tatC	7572	7527	-
AGAGGATTGAGTCTTGTTGCAATAACGGTTAGCTTCGTAGTCGTTTTAGC								tatC	7685	7640	-
TAGTTTTTTTTAGTTTCTACTATTTTTTGTATTATCTCGACTTTACCTCC								petA	8689	8644	-
AGTCGTATCGAAGCATTAATGCTGGCTTAGATAATAGTTTTTTTTAGTTT								petA	8723	8678	-
CATGTTTTTGGACCGTAGAGCTGGCTTTTCAACATAAATCCAAGTCATGA								tRNG-UCC	9332	9378	+
AAGTCATGACTCCATTACTATACGTTCTGCACAATGGGGCCAAACAAATT								tRNG-UCC	9374	9419	+
CAATTTGTTTGGCCCCATTGTGCAGAACGTATAGTAATGGAGTCATGACT								petD	9422	9377	-
ATGAGTTGGCATTTGGCGAGATATTGGGTTAGCTTATTTTTATCGTGGTA								tRNG-UCC	9634	9679	+
TTATTTTTATCGTGGTACCCGCTTTCTCGTAATATCAATAAATAAGGACT								tRNG-UCC	9667	9712	+
TGTATAATGATATGCGCTTCTAGTCCTTATTTATTGATATTACGAGAAAG								petD	9735	9690	-
CCGGATTGTGTGGATGTTTGCTTTCAATATAGTTTGTTGTTAAGCGACTT								tRNG-UCC	9919	9964	+
TGTTGATTAAAAGTCGCTTAACAACAAACTATATTGAAAGCAAACATCCA								petD	9976	9931	-
CTTGTGGTAAAAGTAATTCTTTTTAGACATATAAGTAATAAAAACGTGGC								petD	10116	10071	-
ACATGTAGTAGGCTTTGGACTTCGCACGATAACATGTTACTTGTGGTAAA								petD	10155	10110	-
GCCATCTTCACATTCGGTGTTACATGTAGTAGGCTTTGGACTTCGCACGA								petD	10176	10131	-
CAGAATTTTTGCTACGTCAATTTTAAATATACCTTAGATCCTCAGTCCTC								petD	10287	10242	-
ATTTTGTCTTCAAACCCTTCGATTCTTGTTATAGGCTCTTTCAGAATTTT								petD	10328	10283	-
TTGTTGCAGAATGCAGGTCTCATGCAGTGTATAACGGACTCGAATTATCG								petD	10425	10380	-
ATGTGGAGGTAATTGTTGCAGAATGCAGGTCTCATGCAGTGTATAACGGA								petD	10437	10392	-
GGATTTCATAAATGTGGAGGTAATTGTTGCAGAATGCAGGTCTCATGCAG								petD	10448	10403	-
AATCTTAAAAAACAATACCCAAACGCAATTATAGTTTAGTGGTAGAACCT								tRNG-UCC	10506	10551	+
AGATTTTGAACATAAAATACGTAAACTGAGATTTTTAGATATGGTCATAT								petD	10508	10463	-
GTTTTTTAAGATTTTGAACATAAAATACGTAAACTGAGATTTTTAGATAT								petD	10516	10471	-
TTGGGTATTGTTTTTTAAGATTTTGAACATAAAATACGTAAACTGAGATT								petD	10525	10480	-
AGTTTAGTGGTAGAACCTTAGCCTTCCAAGCTAATGATATGAGTTCGATT								tRNG-UCC	10538	10583	+
AGCTTTTGAACAAACCCAGACCTGTAAATTAAGTTTAATGGGGGGTAAGG								psbB	14983	14938	-
CATTTGAGCATTTAGTTTAATGGACCTTGCAGAATCAGGGCCAGAGGTTA								acsF	17394	17349	-
GGACTTTTCGGCCTAAAGATCGTGCATTATACGATCTTATTTTGTCAAAG								acsF	17587	17542	-
CGGATTTCAAAGAAATTGGAATGTTTACACATCATAAAGTTGTTCATTTT								acsF	17652	17607	-
TGTTTTTGTTATTACCGTTTAAAGTGTGATATATCTTCCTTGAACCCATT								psaA-1	18948	18903	-
GACATTTTTATGTTTTTGTTATTACCGTTTAAAGTGTGATATATCTTCCT								psaA-1	18958	18913	-
TAGTTGTCCTTGAGCTCATATTATATATATATAACTAACAGTCAGCTAAC								psbE	19286	19241	-
TTATTTTCGAACCTTTGGCAGAGTGGATTTACAATATAATTAGGGAGTGG								psbE	19367	19322	-
GTTTACTTTACTAATTCGCGGAGTCAAAAGATTTTTATTAGTAAGTTTTT								psaB	22915	22870	-
GATATTAAAGCAAAACCTATCCCACCTATTAAGATTGTAAATCCTAGTCT								psaB	23026	22981	-
AATGGGTTAGACAGAAAGGCTCTTCAATTTATCCTTGACTACGACAGTCT								psaB	23088	23043	-
AGTTTTTTTAGTAAGAAATTTATCTGTTTTGTTATCTATTCAACATAGCA								psaB	23148	23103	-
AGTTTGATGAATCAAAAGAGTTTTTTTAGTAAGAAATTTATCTGTTTTGT								psaB	23166	23121	-
ATAAGATTTGGCAAACGGCTAAGGATCGGTGTAATAAAACTAATTACCAA								psaB	23356	23311	-
TGCTTATGAATATAGCACTAATTTTTCCATAAGATTTCCATAAGATTTGG								psaB	23395	23350	-
GCTTTTCAGTCTTAGTATTATCTGCTTATGAATATAGCACTAATTTTTCC								psaB	23417	23372	-
TTATTTTGATAGGGGCTTTTCAGTCTTAGTATTATCTGCTTATGAATATA								psaB	23431	23386	-
GAGTTTTCTATGTTTGTTAGCGTTACGAAAATATTATTTTGATAGGGGCT								psaB	23464	23419	-
TAATTTTCGATTTAAAACTTTGAGTTTTCTATGTTTGTTAGCGTTACGAA								psaB	23485	23440	-
TTAATTTGATTCAAATCACAAATCAAGGGTAAAGTTATTTAGTACATAAA								clpC-1	24248	24203	-
AAGTTTACATTTTTCCACTACCTCGACTTTAACTTTTGAAACTTGGGTTT								orf201	24926	24881	-
AAAAGTTGTAGTTGGGTATAATGGTATAATAAAAACTTCAAAGTTTACAT								orf201	24966	24921	-
GCAAATTTTAGAAAAAAGTTGTAGTTGGGTATAATGGTATAATAAAAACT								orf201	24979	24934	-
TCTGATTTCAGTGATAGCTTAGTGTCAGCTTAAATAGTACGGCGCTCAAA								orf201	25037	24992	-
ATTTTATTGGTGATCTAAAGCATCGATGAGATTATACTCTGATTTCAGTG								orf201	25074	25029	-
AACGTAATTGGCAGCTAGTTTACTGCTTTTATCATACAAAGACATCTTAG								orf201	25127	25082	-
ATTTGATTACATTTAACGTAATTGGCAGCTAGTTTACTGCTTTTATCATA								orf201	25141	25096	-
GTCTGAGTTGATCAACGAAATAAGGGAAATATGCTTACAGTGTAATTTGA								orf201	25185	25140	-
TATTTGGATAGATGTTTGGGAGCTTCGGGTAGAGGTCTGAGTTGATCAAC								orf201	25219	25174	-
GTCTTGATGGGCATTCCCTACACTTTTGGAATTATTTGGATAGATGTTTG								orf201	25251	25206	-
TGGTGCGTGGAAAGCCTAAAGTTTCTGGGTAAATTATGGTCTTGATGGGC								orf201	25289	25244	-
CAGATATTTTAACTAAAAAAATGTTATTAAATCATAAACCAAAGCTTCCG								clpC-2	28619	28574	-
TCGTTTTTTATAACAGATATTTTAACTAAAAAAATGTTATTAAATCATAA								clpC-2	28632	28587	-
AAACTTTTCCCATCGTTTTTTATAACAGATATTTTAACTAAAAAAATGTT								clpC-2	28644	28599	-
TAGACGTGTAAACTTTTCCCATCGTTTTTTATAACAGATATTTTAACTAA								clpC-2	28653	28608	-
GTTCTTTTCTCTAAATAAATATAAAACGAAATGATTTGCTCTAAAGTCGG								clpC-2	28729	28684	-
ATTTAAATTAAAGGAAAAGTTAAATGTACTAAAACATCGTACAGATGAAG								psbC	30230	30185	-
TCGGTTCAAAATTTAAATTAAAGGAAAAGTTAAATGTACTAAAACATCGT								psbC	30240	30195	-
AAGTTTATAAACGCTATCGGTTCAAAATTTAAATTAAAGGAAAAGTTAAA								psbC	30256	30211	-
TTGTTGTCTTTAGACCATGCAATTCGAGTTATAAACAAATTTAAACTCTA								psbC	30318	30273	-
AAGATTGATATATCTTAATCAGAGTTTTTTAATTTACTAATAAAAGGCAT								psbC	30412	30367	-
TACCTTATGTCTTAGGCTCAAGATTGATATATCTTAATCAGAGTTTTTTA								psbC	30431	30386	-
CTCAATGTTTAAAGAGTTTTTTTTAGGACCATAATCATGGGTCAGGTTAT								rpl4	30963	30918	-
TTCAGTCTGAAAACTGTTTCGTCCAAAAAGATAACTGCAAATTTCGACTT								psbD	31584	31539	-
ATAGTAGACAGGTTTCTATGTGTCGTAAATAAATTTAAAAAAGCTACACA								psbD	31662	31617	-
GACTTTTTTGCTAAGCCTTAAAGTTCATAAATAGTAGACAGGTTTCTATG								psbD	31692	31647	-
TACGTTTGTAAAAAGAAGTTAAGTGGTTCCATCATTATAGTGATTATGAT								rps19	35088	35043	-
CCGTATGTAACGGCCAATTTTTTTAGAGATAAAAGTAGAAGGATTTGGT								orf1173	38682	38637	-
GCCTTTGAGTTAAGTTTTAGTAAGTGTATTATTGTTATAAACCTCATGGT								psbK	40689	40644	-
ATAATGGAATGAATCCTAAATGCAAGCTTCACAATAACTACCCTTCAAGA								tRNY-GUA	40817	40862	+
ATTATTGGTATCTTAAACAAAACGCGCATGAGAATTTCGAGCTAGTAGTC								tRNV-UAC	40820	40775	-
CTTGCATTTAGGATTCATTCCATTATTGGTATCTTAAACAAAACGCGCAT								tRNV-UAC	40841	40796	-
GCTTCACAATAACTACCCTTCAAGACTTATAAAAGCAGATCAAAGTTAGT								tRNY-GUA	40842	40887	+
AGACTTATAAAAGCAGATCAAAGTTAGTATAATATTTAAAACAAGTTTCA								tRNY-GUA	40864	40909	+
ATCTGCTTTTATAAGTCTTGAAGGGTAGTTATTGTGAAGCTTGCATTTAG								tRNV-UAC	40880	40835	-
ACTTGTTTTAAATATTATACTAACTTTGATCTGCTTTTATAAGTCTTGAA								tRNV-UAC	40908	40863	-
TTTTTTGAAACTTGTTTTAAATATTATACTAACTTTGATCTGCTTTTATA								tRNV-UAC	40917	40872	-
CTGTATCTGTCATTTTAGTCTTTTGTAGGAAAAATTTTATTTCGCCCTCG								tRNL-UAG	42556	42600	+
TTCACGTTTTTCATCTTCCTTACAAATGATTTAATTAATAATTTGTTTCT								tRNL-UAG	42615	42659	+
TAATTTGTTTCTAAACAGTTTGGGTCTCCTATACTCCTTATGCATAGCCT								tRNL-UAG	42653	42697	+
TGGGATTTAGAAAGATGAACTTACCTAACAAAAATGTAACAGAACGTTCA								tRNL-UAG	42722	42766	+
AACTTGTTGTCATGAATTAAGGGTTATACTAGTATTTAAAGATCATAAAA								rrl	48730	48685	-
ATTATCTTTTGAGATAAACAGACGGAAAATAACTTGTTGTCATGAATTAA								rrl	48760	48715	-
AGTTAATTGACGATATGATTATCTTTTGAGATAAACAGACGGAAAATAAC								rrl	48777	48732	-
AACGCTTTTGAGTTAATTGACGATATGATTATCTTTTGAGATAAACAGAC								rrl	48787	48742	-
TACTGCTTTACGCTAATTGACGAATTCTTTATATCAGTGGAGCGTGACGA								rrl	48886	48841	-
TTCTTTTCACTGTCAAAATTGTAATTTCATATACTGCTTTACGCTAATTG								rrl	48917	48872	-
ACCTTGGCGTTAGACACTGCTCTCGGGTGTATTGTGAATGGCCCGCTTTT								rrl	48968	48923	-
ACCTGTGTTGTTGGATCTTCTTGCCGCTCTAAAATTGGGGCAGATGACAG								rrl	49018	48973	-
TACTGCCTGACAAGAGTGCCAAATGGAATTACGTTCATCCTTCTTAGGTT								rrl	49068	49023	-
GTATTTAAAGATAAAAACAGAAAGTCAACTAACTTTAAGATCATACCATC								rrl	49120	49075	-
AACTTGTTGTCATGAATTAACGGTTATACTAGTATTTAAAGATAAAAACA								rrl	49151	49106	-
ATTATCTTTTGAGATAAACAGACGGAAAATAACTTGTTGTCATGAATTAA								rrl	49181	49136	-
AGTTAATTGGCGATACGATTATCTTTTGAGATAAACAGACGGAAAATAAC								rrl	49198	49153	-
AACGCTTTTGAGTTAATTGGCGATACGATTATCTTTTGAGATAAACAGAC								rrl	49208	49163	-
CGAACTTGGCCTGTGAAAACGCTTTTGAGTTAATTGGCGATACGATTATC								rrl	49225	49180	-
ACTTAATTAAGAATTATACTATATTAGTTTAGCATGACAACCTTTGAAAA								rrl	49297	49252	-
ATAATTTTTGACTTAATTAAGAATTATACTATATTAGTTTAGCATGACAA								rrl	49307	49262	-
ATAAATTGAGTTATTATATAATTTTTGACTTAATTAAGAATTATACTATA								rrl	49324	49279	-
TTAGTTGATAGATCAAACCCACAGGTAAATGTTATAGTTATCGATCCTCT								rrl	49406	49361	-
GCAGGTTGTTCTCGTCGAAAAATTTCCATTAAATTAATTAATATGTGTCT								rrl	49483	49438	-
TTTTTGTAAAAATCTGTGACGCGAGATCATAAAAAAAGCGGCACTCAACA								rrl	49534	49489	-
AATTCTTAAAAAAAAGGGAATGCCTTGGTTATAGTTCGATTTCTATTGTT								rrl	49624	49579	-
AGTTGTAGACGGCTTATGTGACCAATTCTTAAAAAAAAGGGAATGCCTTG								rrl	49647	49602	-
AGGTGTTAAAGTCTGATCTGCTATGGGATTTTAATTAACAGTTGTAGACG								rrl	49686	49641	-
AATGAATTTAAGGATAAGGATTAAGGTGTTAAAGTCTGATCTGCTATGGG								rrl	49709	49664	-
CGCTTTCTTTAAAAAGAACAAAATTTGTGGAAATTTATTAATACTGGGAT								rrl	49842	49797	-
AAAATTGCCGCCGCTTTCTTTAAAAAGAACAAAATTTGTGGAAATTTATT								rrl	49853	49808	-
GGTTTAAAAATAGGAAAACTTAACTACGGCAAATTTTCTAGAAATAGTTT								rrl	50020	49975	-
AGGCTGTGGGAAATGTTCGTCAGTGATGTTAAACTTAGTATTCGTTTTAA								rrl	50092	50047	-

## Sheet: Expression levels
Gene	Poly(U)	Photosynthesis	Coverage	Log Expression Level	Rank
clpC-2	N	N	2335.43	3.36837	35
clpC-3	N	N	120.65	2.08153	73
rpl14	N	N	420.56	2.62383	63
rpl16	N	N	423.05	2.62639	62
rpl31	N	N	1238.36	3.09285	46
rpl36	N	N	60.07	1.77866	76
rpoB	N	N	309.87	2.49118	67
rpoC1	N	N	117.6	2.07041	74
rps11	N	N	354.33	2.54941	66
rps14	N	N	6548.63	3.81615	25
rps17	N	N	289.33	2.46139	68
rps2	N	N	218.47	2.33939	70
rps3	N	N	359.27	2.55542	64
rps4	N	N	562.34	2.75	60
rps7	N	N	625.08	2.79594	56
rps8	N	N	574.62	2.75938	59
rrf	N	N	1528.7	3.18432	44
rrs	N	N	570571	5.75631	1
secA	N	N	155.7	2.19229	72
tatC	N	N	1564	3.19424	42
tufA	N	N	13235.4	4.12174	19
ycf3	N	N	3980.41	3.59993	27.5
orf115	N	N	991.84	2.99644	47
orf135	N	N	1632.26	3.21279	39
orf137	N	N	1605.29	3.20555	40
orf147	N	N	438.17	2.64164	61
orf175	N	N	267.17	2.42679	69
orf230	N	N	59.17	1.7721	77
orf325	N	N	617.26	2.79047	58
orf389	N	N	4713.61	3.67335	26
orf391	N	N	2514.07	3.40038	33
orf634	N	N	624.78	2.79573	57
orf1173	N	N	727.76	2.86199	53
atpA	N	Y	17239.2	4.23652	13
atpH-2	N	Y	198.16	2.29702	71
petA	N	Y	16956.6	4.22934	14
acsF	Y	N	2543.36	3.40541	31
ccsA	Y	N	1605.29	3.20555	41
clpC-1	Y	N	1528.27	3.1842	45
rpl11	Y	N	1805.22	3.25653	38
rpl2	Y	N	683.91	2.835	54
rpl3	Y	N	2975.93	3.47362	29
rpl4	Y	N	2314.72	3.3645	36
rpl5	Y	N	733.37	2.86532	51
rpl6	Y	N	902.63	2.95551	48
rpoA	Y	N	645.6	2.80996	55
rpoC2	Y	N	97.49	1.98896	75
rps12	Y	N	2206.41	3.34369	37
rps13	Y	N	2476.84	3.3939	34
rps18	Y	N	891.04	2.9499	49
rps19	Y	N	826.69	2.91734	50
rrl	Y	N	473653	5.67546	2
secY	Y	N	731.13	2.86399	52
orf157	Y	N	1558.15	3.19261	43
orf201	Y	N	3980.41	3.59993	27.5
orf264	Y	N	14.57	1.16346	78
atpB-1	Y	Y	15991.8	4.2039	15
atpB-2	Y	Y	10949.6	4.0394	21
atpH-1	Y	Y	41539.5	4.61846	6
atpI	Y	Y	2657.54	3.42448	30
petB	Y	Y	15340.9	4.18585	17
petD	Y	Y	27881.6	4.44532	9
petG	Y	Y	13025.9	4.11481	20
psaA-1	Y	Y	8537.91	3.93135	23
psaA-2	Y	Y	48594.2	4.68658	4
psaB	Y	Y	14407.4	4.15859	18
psaC	Y	Y	19421.5	4.28828	12
psbA	Y	Y	383384	5.58363	3
psbB	Y	Y	23102	4.36365	10
psbC	Y	Y	32123.2	4.50682	8
psbD	Y	Y	37785	4.57732	7
psbE	Y	Y	41694.2	4.62008	5
psbH	Y	Y	15653.4	4.19461	16
psbJ	Y	Y	8026.92	3.90455	24
psbK	Y	Y	9339.42	3.97032	22
psbN	Y	Y	356.1	2.55157	65
psbT	Y	Y	2538.89	3.40464	32
psbV	Y	Y	20686.1	4.31568	11
Mean expression level
All genes		Poly(U)	30838.4	4.48909	29.8452
		Non-poly(U)	18171.6	4.25939	50.7639
Photosynthesis		Poly(U)	36047.1	4.55687	17.1818
		Non-poly(U)	11464.7	4.05936	32.6667
Non-photosynthesis		Poly(U)	29213	4.46558	42.7647
		Non-poly(U)	27526.9	4.43976	53.1591
ORFs		Poly(U)	1851.04	3.26742	49.5
		Non-poly(U)	1290.13	3.11063	50.9091
