# Supplementary material for: Evolution of Chloroplast Transcript Processing in Plasmodium and Its Chromerid Algal Relatives
Source: PLoS Genet. 2014 Jan 16;10(1):e1004008. doi: 10.1371/journal.pgen.1004008 (PMC3894158; doi:10.1371/journal.pgen.1004008)
Supplement: Table S4 — Alternative poly(U) sites observed in chromerid chloroplast genes. This table shows each of the poly(U) sites observed by cloning and sequencing individual oligo-d(A) RT-PCR products for the Chromera velia atpB-2, atpI, petD, psaC and psbA genes, and the petD and psbA genes of Vitrella brassicaformis. As per Table S2, the position of the poly(U) site on the corresponding genome sequence, plus the 3′ UTR and poly(U) tail lengths are given. (XLSX) [file pgen.1004008.s009.xlsx]

## Sheet: Cloning
Chromera	Position	3' UTR length	Tail length
atpB(2)	4221	60	18
	4221	60	17
	4221	60	23
	4037	244	17
	3988	293	17
	3970	311	26
	3961	320	19
	3961	320	18
	3961	320	20
	3957	324	20
	3957	324	44
	3933	348	17
	3907	374	18
	3902	379	20
	3844	437	23
	3844	437	21
	3844	437	24
	3844	437	18
	3844	437	20
	3814	467	18
atpI	79341	150	17
	79341	150	15
	79341	150	14
	79329	162	17
petD	8678	156	15
	8674	160	14
	8674	160	15
	8672	162	17
psaC	111508	116	18
	111357	267	17
	111302	322	18
	111278	346	18
psbA	1829	1533	24
	1831	15	41
	1832	14	26
	1834	1533	33
Vitrella	Position	3' UTR length	Tail length
petD	16329	30	23
	16329	30	18
	16329	30	18
psbA	54389	29	13
	54389	29	14
	54390	30	13
