# Supplementary material for: Evolution of Chloroplast Transcript Processing in Plasmodium and Its Chromerid Algal Relatives
Source: PLoS Genet. 2014 Jan 16;10(1):e1004008. doi: 10.1371/journal.pgen.1004008 (PMC3894158; doi:10.1371/journal.pgen.1004008)
Supplement: Table S5 — Tabulated circular RT-PCR sequences for Chromera velia psbA,atpH-2, atpB-2, atpI, rps14, petB, psbH and rps18. These tables show the terminus positions of the eight genes studied by circular RT-PCR, and the transcript sequences obtained for them. Transcripts are grouped by the primer combinations used to obtain them. For rps18, two alternative PCR forward primers were used: a primer that annealed within the 3′ end of the CDS (series A), and a primer that annealed immediately upstream of the poly(U) site, within the 2′ UTR (series B). For each transcript, the start and end positions on the genomic sequence is shown, as well as the transcript length, and the distance of the 5′ and 3′ ends from the gene termini. Unless specifically noted otherwise, non-polyuridylylated transcripts terminate upstream of the consensus poly(U) site for the gene. Transcripts of equivalent size to bands detected in the corresponding northern blots (figs. 5, 6) are highlighted in bold. (XLSX) [file pgen.1004008.s010.xlsx]

## Sheet: atpH2-psbA
Gene	Start	End	Length	Poly(U) site	Poly(U) length	Start position	End position	Notes
atpH-2	3671	3162	509	-
psbA	2877	1846	1031	1835 to 1775
Transcript
atpH2-1	3718	3085	633	-	n/a	-47	77
atpH2-2	3706	3206	500	-	n/a	-35	-44
atpH2-3	3706	2794	912	-	n/a	-35	368	Transcript 3' end extends 83bp into psbA CDS
atpH2-4	3706	3206	500	-	n/a	-35	-44
atpH2-5	3706	3085	621	-	n/a	-35	77
atpH2-6	3706	2913	793	-	n/a	-35	249
atpH2-7	3706	2139	1567	-	n/a	-35	1023	Transcript 3' end extends 738bp into psbA CDS
atpH2-8	3706	2139	1567	-	n/a	-35	1023	Transcript 3' end extends 738bp into psbA CDS
psbA-1	2919	1775	1144	Y	3	-42	71
psbA-2	2910	1852	1058	-	n/a	-33	-6
psbA-3	2909	1771	1138	Y	11	-32	75
psbA-4	2850	1831	1019	-	n/a	27	15
psbA-5	2843	1781	1062	Y	4	34	65
psbA-6	2843	1803	1040	Y	31	34	43
psbA-7	2840	1810	1030	-	n/a	37	36
psbA-8	2840	1835	1005	-	n/a	37	11
psbA-9	2826	1808	1018	-	n/a	51	38
psbA-10	2772	1768	1004	-	n/a	105	78	Transcript 3' end extends past consensus poly(U) site
psbA-11	2772	1777	995	Y	17	105	69
psbA-12	2716	1771	945	Y	11	161	75

## Sheet: rps14-atpI
Gene	Start	End	Length	Poly(U) site	Poly(U) length	Start position	End position	Notes
rps14	80582	80283	299	-
atpI	80215	79493	722	79345 to 79329
Transcript
rps14-1	80602	80113	489	-	n/a	-20	170	Transcript 3' end extends 102bp into atpI CDS
rps14-2	80578	80231	347	-	n/a	4	52
rps14-3	80513	80279	234	-	n/a	69	4
rps14-4	80505	80278	227	-	n/a	77	5
rps14-5	80496	80168	328	-	n/a	86	115	Transcript 3' end extends 47bp into atpI CDS
atpI-1	80388	79318	1070	-	n/a	-173	175	Transcript 5' end extends 108bp into rps14 CDS; transcript 3' end extends past consensus poly(U) site, 47bp into rpl11 CDS
atpI-2	80250	79610	640	-	n/a	-35	-117
atpI-3	80250	79528	722	-	n/a	-35	-35
atpI-4	80250	79337	913	Y	6	-35	156	Transcript 3' end extends 28bp into rpl11 CDS
atpI-5	80250	79410	840	Y	6	-35	83
atpI-6	80249	79613	636	-	n/a	-34	-120
atpI-7	80227	79343	884	Y	7	-12	150	Transcript 3' end extends 22bp into rpl11 CDS
atpI-8	80227	79343	884	Y	2	-12	150	Transcript 3' end extends 22bp into rpl11 CDS
rps14-atpI 1	80592	79344	1248	Y	13	-10	149	Transcript 3' end extends 21bp into rpl11 CDS
rps14-atpI 2	80578	79505	1073	-	n/a	4	-12
rps14-atpI 3	80578	79505	1073	-	n/a	4	-12
rps14-atpI 4	80524	79515	1009	-	n/a	58	-22

## Sheet: atpB2
Gene	Start	End	Length	Poly(U) site	Poly(U) length	Start position	End position	Notes
orf230	6514	5822	692
atpB2	5732	4281	1451
trnK-UUU	3843	3770	73
Transcript
atpB2-1	5788	4029	1759	Y	6	-56	252
atpB2-2	5779	4537	1242	-	n/a	-47	-256
atpB2-3	5749	4363	1386	-	n/a	-17	-82
atpB2-4	5729	4146	1583	Y	8	3	135
atpB2-5	5705	4278	1427	-	n/a	27	3
atpB2-6	5644	4136	1508	Y	9	88	145
atpB2-7	5638	3907	1731	Y	6	94	374
atpB2-8	5129	4182	947	-	n/a	603	99

## Sheet: petB-psbH
Gene	Start	End	Length	Poly(U) site	Poly(U) length	Start position	End position	Notes
petB	113664	114302	638	114497
psbH	114473	114727	254	114801 to 115307
Transcript
petB-1	112917	114304	1387	-	n/a	-747	2	149	-169	Transcript 5' end extends 149bp into petG CDS
petB-2	113166	114364	1198	Y	10	-498	62	-100	-109	Transcript poly(U) tail contains G
petB-3	113646	114641	995	-	n/a	-18	339	-580	168	Transcript 3' end extends past consensus poly(U) site, 168bp into psbH CDS
petB-4	113655	114490	835	Y	9	-9	188	-589	17	Transcript 3' end extends 17bp into psbH CDS
petB-5	113668	114387	719	-	n/a	4	85	-602	-86
petB-6	113671	114371	700	-	n/a	7	69	-605	-102
petB-7	113690	114280	590	-	n/a	26	-22	-624	-193
petB-8	113702	114278	576	-	n/a	38	-24	-636	-195
petB-9	113728	114355	627	-	n/a	64	53	-662	-118
petB-10	113745	114305	560	-	n/a	81	3	-679	-168
petB-11	113787	114482	695	Y	6	123	180	-721	9	Transcript 3' end extends 9bp into psbH CDS
petB-12	113788	114319	531	-	n/a	124	17	-722	-154
petB-13	113789	114471	682	-	n/a	125	169	-723	-2
psbH-1	114041	114714	673	-	n/a	-432	-13	261	-79	Transcript 5' end extends 261bp into petB CDS
psbH-2	114075	114806	731	Y	11	-398	79	227	13	Transcript 5' end extends 227bp into petB CDS; transcript 3' end extends 13bp into atpA CDS
psbH-3	114433	114628	195	-	n/a	-40	-99	-131	-165
psbH-4	114433	114637	204	-	n/a	-40	-90	-131	-156
psbH-5	114500	114646	146	-	n/a	27	-81	-198	-147
petB-psbH 1	113367	114970	1603	Y	5	-297	243	-301	177	Transcript 3' end extends 177bp into atpA CDS; transcript poly(U) tail contains C
petB-psbH 2	113394	114613	1219	-	n/a	-270	-114	-328	-180
petB-psbH 3	113435	114635	1200	-	n/a	-229	-92	-369	-158
petB-psbH 4	113661	114731	1070	Y	7	-3	4	-595	-62
petB-psbH 5	113667	114806	1139	Y	7	3	79	-601	13	Transcript 3' end extends 13bp into atpA CDS
petB-psbH 6	113688	114755	1067	-	n/a	24	28	-622	-38
petB-psbH 7	113717	114821	1104	Y	5	53	94	-651	28	Transcript 3' end extends 28bp into atpA CDS
petB-psbH 8	113847	115307	1460	Y	19	183	580	-781	514

## Sheet: rps18
Gene	Start	End	Length	Poly(U) site	Poly(U) length	Start position	End position	Notes
rps18	70288	69518	770	69146
Transcript
Series A
rps18-A1	70418	69531	887	-	n/a	-130	-13
rps18-A2	70417	69198	1219	-	n/a	-129	320
rps18-A3	70144	69576	568	-	n/a	144	-58
rps18-A4	70014	69368	646	-	n/a	274	150
rps18-A5	69951	69247	704	-	n/a	337	271
rps18-A6	69951	69247	704	-	n/a	337	271
rps18-A7	69944	69315	629	-	n/a	344	203
rps18-A8	69892	69368	524	-	n/a	396	150
Series B
rps18-B1	70419	69149	1270	-	n/a	-131	369	Transcript 3' end extends 10nt into rps11 CDS
rps18-B2	70416	69146	1270	Y	7	-128	372	Transcript 3' end extends 13nt into rps11 CDS
rps18-B3	70419	69167	1252	Y	11	-131	351
rps18-B4	70174	69109	1065	-	n/a	114	409	Transcript 3' end extends past consensus poly(U) site; 50nt into rps11 CDS
rps18-B5	70343	69149	1194	Y	8	-55	369	Transcript 3' end extends 10nt into rps11 CDS
rps18-B6	70176	69157	1019	-	n/a	112	361
rps18-B7	70174	69109	1065	-	n/a	114	409	Transcript 3' end extends past consensus poly(U) site; 50nt into rps11 CDS
rps18-B8	70421	69121	1300	-	n/a	-133	397	Transcript 3' end extends past consensus poly(U) site; 38nt into rps11 CDS
