# Supplementary material for: Evolution of Chloroplast Transcript Processing in Plasmodium and Its Chromerid Algal Relatives
Source: PLoS Genet. 2014 Jan 16;10(1):e1004008. doi: 10.1371/journal.pgen.1004008 (PMC3894158; doi:10.1371/journal.pgen.1004008)
Supplement: Table S6 — Tabulated probes used for northern blots of Chromera velia chloroplast transcripts. For each probe, both the sequence itself, including the T7 arm of the pGEM-tEasy vector, and the positions on the C. velia chloroplast genome from which the probe was generated are given. (XLSX) [file pgen.1004008.s011.xlsx]

## Sheet: Sheet1
Probe	Start Position	End Position	Probe sequence
atpB-2	5330	5958	TAATACGACTCACTATAGGGCGAATTGGGCCCGACGTCGCATGCTCCCGGCCGCCATGGCCGCGGGATTCACCAAGTGCTACCCTCATTCGAGCCGCAGGGGTTTCATTCATTTGTCCATAAACAAGGGATACTTTTGAATCTGGTGGAAAAACAGTATCAATTACTCCAGACTCCCTCATTTCTTTATATAAATCGAACCCCTCGCGGCTTCTCTCCCCTACCCCGGCGAAGACCGAAATTCCTTTATGCAGCTTTGCAATATTGGTAATCAATTCCATAATGACAACAGTTTTTCCGACTCCGGCACCACCAAACAACCCAATTTTCCCACCAATGCGGTACGGGGTTACTAAATCTATCACTTTAATCCCTGTTTCTAAAATCGAGGCTGTCGTAT…
atpH-2	3292	3559	TAATACGACTCACTATAGGGCGAATTGGGCCCGACGTCGCATGCTCCCGGCCGCCATGGCCGCGGGATTTCCGGACAGAGAACATCGATAATATCAATAACAGAGGCATATGAAAAAGCTGAGCACGCAGCTCCCACGACGTAACAAGGCTCGATTGCTTTCTCTTCGTGTGAATTTTGGTCAGGATTTTTTGATGAATCGTCCACCTTTAACAAAGCGACTCGTCCAATAACAAGCGCAATAAGCAAACCATAAATGGTTACGGCTTCTAAAACAGCTAGACTCGGTAAAAGAGTGGTGCGAATTTTATCTTCTCCTTCCAGTTGACGGCTGATAG
atpI	79933	80169	TAATACGACTCACTATAGGGCGAATTGGGCCCGACGTCGCATGCTCCCGGCCGCCATGGCCGCGGGATTTCCAAATAAAAGCTTCACCCATATTACAAGGATGTAGCAAATTAAGATTTGTGTTCTGTTGTTTATAAAAATACCGAAAGGTAATATAGGCTCAAAAAAAAGAAATAAGATTAAAACCTTTGTTTTTACAAATATAAAAATCATATTGATATCAATACCTTAGAAAGAAATAATTAAACAGACTAAAAAATAATCATTGCATTAATAATGTTTCTCCATGAAATGTAAAATTACAA
intergenic atpI-rps14 region	80143	80391	TAATACGACTCACTATAGGGCGAATTGGGCCCGACGTCGCATGCTCCCGGCCGCCATGGCCGCGGGATTGTTTCTCCATGAAATGTAAAATTACAAATATTTCAACAATAATGAACGGCAATAGAGAAATTTAGAAACATTGGGATCAATTTCGAACCTAATGAAAATTAAGCAATCTTTGTTAAGTGGCTCAAAGGAATTTGGTGTTTATCAAGAAGATAAACGAAAACCCGGTAAGTTTTGGGTATGAATCATTTTTTTTAGATAATGTCGAGATAAGCCGGTAAATCTATTAAAAGCACGCGAATAGTTTGAACC
petB	114143	113887	TAATACGACTCACTATAGGGCGAATTGGGCCCGACGTCGCATGCTCCCGGCCGCCATGGCCGCGGGATTACTGGGCCGATGAAGGGAATAACTTCGGGCACACCCGTTACAATTTTACATGCTCAATAACCGACTTGATCTCATGGTAACGAATAACCAGTCACTCCAAACGAAACCGTTAAAATAGCCAGTAATACTCCCGTTACTCATGTTAACTCTCGTGGTGCTTTAAACCCGCCCGTAATAAAGACTCGAAAAATATGTAAGATCATAGATAATACCATCATACTTGCGCTTCACTTATGTAAAGACCGAACAAGTCACCC
psbA	1934	2699	TAATACGACTCACTATAGGGCGAATTGGGCCCGACGTCGCATGCTCCCGGCCGCCATGGCCGCGGGATTCTCGAAATTACACGTCCTTCTGCATCAATGATTGATTGGTTGAAATTGAATCCATTTAGATTGAAAGCCATAGTACTAATTCCCATTGCTGTTAATCAGATTCCAACTACCGGTCAAATTGCAAGGAAGAAGTGTAAAGAACGTGAGTTATTAAAACTTGCGAATTGAAAGATTAGACGCCCGAAGTATCCGTGCGCGGCTACGATATTATATGTTTCATATTCCTGTCCGAATTTATACCCATAATTAGGTGATTCATCTTCACTAGTCATAGAAATTAAAGTTGATGTAACTAAAGATCCATGCATAGCACTAAATAAAGATCCTCCA…
psbH	114724	114501	TAATACGACTCACTATAGGGCGAATTGGGCCCGACGTCGCATGCTCCCGGCCGCCATGGCCGCGGGATTTAGGCTCAGTCGACAGTGATAAAGTCCACTTGTACCGTTTGATTGCAAATTAATAATAATGTTCACAAAAAAAGAAAGAGTAAACTAATTAGTGCAACCATTAAAACCGAAGTCCCTCACGGAGCAGCATCGTTGGTACTCCCTAAGCCAGAATAAAGATCCAAGGATTTCAAAAAAGTTCCTATTCGAGTTGTTTTTTTTAAAGTTACAGGTGTAGGGTCCCC
rps14	80299	80571	TAATACGACTCACTATAGGGCGAATTGGGCCCGACGTCGCATGCTCCCGGCCGCCATGGCCGCGGGATTAAAACCCGGTAAGTTTTGGGTATGAATCATTTTTTTTAGATAATGTCGAGATAAGCCGGTAAATCTATTAAAAGCACGCGAATAGTTTGAACCGGGACAAAGACGTTGCTTCTTATTAGCATTTTTATTTGTAGGAGACTTATGTAAAAGTCAAAAAGCTTGATACATATGTCCTCATGAAGGTTGTATTGCAAGATTTTGTTTTATGTGCTTTGTTTTATTTATATGTTTGTTGTGAATAATTTTGGCTTTATTCGCTCTAGAGATTTTTGC
